# Supplementary material for: Components of Total Energy Expenditure in Healthy and Critically Ill Children: A Comprehensive Review
Source: Nutrients. 2024 Aug 6;16(16):2581. doi: 10.3390/nu16162581 (PMC11357425; doi:10.3390/nu16162581)
Supplement: Supplementary file 1 [file nutrients-16-02581-s001.zip]

Archive with 1 entries (1 files):
- nutrients-3084691-supplementary.pdf
